# Supplementary material for: How to Enhance the Diagnosis of Early Stages of Chronic Obstructive Pulmonary Disease (COPD)? The Role of Mobile Spirometry in COPD Screening and Diagnosis—A Systematic Review
Source: Adv Respir Med. 2024 Mar 27;92(2):158–74. doi: 10.3390/arm92020018 (PMC11047510; doi:10.3390/arm92020018)
Supplement: Supplementary file 1 [file arm-92-00018-s001.zip]

Archive with 1 entries (1 files):
- arm-2836977-supplementary.pdf
